# Supplementary material for: Pan-cancer analysis of the prognosis and immunological role of AKAP12: A potential biomarker for resistance to anti-VEGF inhibitors
Source: Front Genet. 2022 Aug 30;13:943006. doi: 10.3389/fgene.2022.943006 (PMC9468827; doi:10.3389/fgene.2022.943006)
Supplement: Supplementary file 6 [file Table1.XLSX]

## Sheet: GSE45161
GSE45161-R-up	GSE45161-R-down
REEP3	GJA1
ICAM1	LOC100131283
PMAIP1	TMEFF2
C8orf59	MEOX2
C10orf113	KCNN2
AIM1	LPPR4
CD274	FAM5C
S100A13	GRIA2
RSAD2	C1QTNF4
APOL4	SHANK3
APOL3	PTPRD
IYD	LRRC4C
IL18BP	NMU
LOXL1	LY6H
ACSL5	TUBA4A
CD46	GPR158
KLF2	BASP1
CTHRC1	FRAS1
PARP14	LGI1
RND3	DLGAP3
CXCL9	SRGAP3
S100A4	TUSC3
ENC1	CDH10
SENP2	BAI3
CCT6B	NAT8L
RAB8B	ZNF238
IGSF11	SLC47A1
IFIT3	OMA1
WDR76	PURA
IFITM2	STXBP1
GBP2	HIST1H2BF
NXF3	EIF4A2
SLC25A46	ADAM3A
IFI30	KCNK12
HLA-DRB1	P2RX5
PHTF2	FOXO1
GCH1	TMEM116
CDC42SE2	DYNLL2
C5orf22	WSCD1
THBS1	IRS1
CRIM1	YPEL3
IFI27	PIR
ITK	CDO1
INSIG1	MGC16169
BMPR1A	IER5L
LEMD1	MANEAL
CHST11	NEFH
GBP1	ELAVL2
RTP4	ZNF285A
MT1X	FGF13
LMAN1	CPE
TAP2	NDP
VAMP3	LOC63920
SLC25A40	ZFPM2
BST2	NPTX1
JAK2	ACSL3
TMEM200A	NISCH
EMP3	SCAP
CFB	TTC9B
ARL4C	STEAP1
CMPK2	RAB33A
SCARB2	YEATS2
EXOSC6	PP12708
FAM55C	FNBP1L
OASL	MBNL2
GC	HBG2
RRM2B	HOTAIR
TMPO	NEFM
ST7OT1	DMXL2
STCH	PEX6
IL15	GABRB1
STAT1	NXPH1
CA2	SCG3
EYA3	GDAP1L1
GEM	RNF208
PLSCR4	GKAP1
CCNE2	LOC387763
IFI44L	PAK3
C1orf51	PCOLCE2
GBP5	GRIA3
TMEM158	MEST
ZMAT3	CCDC102B
ZC3H12C	RSAD1
UBXD4	UHRF2
RAMP1	PCDH8
CTDSPL2	TMCO6
PLEKHF2	PORCN
NRAS	RORA
SLC4A4	ASPHD1
PSMB10	LGR6
ZBTB6	LOC100133332
MDM4	LRP4
MTBP	BAI2
HLA-DRA	LOC731484
ASPHD2	CAMK2N1
IFIT2	CAD
SUPT16H	GLB1L2
DHCR7	SPRY4
SLC15A3	RECK
ERAP1	NICN1
SEMA6D	ASCL1
SMC3	ZNF485
SLC22A18	ZNF404
APOL6	C9orf165
APOBEC3G	SEZ6L2
BATF2	CACNG3
PPP4R2	PODXL2
SNX8	MAGEH1
GAB1	NUDT11
HPS3	NBEA
TNRC6C	HIST1H2AG
GABPB2	MNT
IFI44	BEX1
VAMP5	TPSAB1
LOC340602	EPC2
CLIC4	PLP1
KCNRG	VLDLR
C2orf3	SLC24A3
SNORA71B	PPIL6
ALDH8A1	PITX2
IRF1	KPNA2
IFI35	TUBA3C
RBM3	PCSK5
RUFY2	GPRC5C
RAB27A	C3orf39
LOC100130089	RSHL3
CTSO	KIAA0406
LOC100129951	DBC1
HRASLS3	KCNA3
OAS2	CNPY1
ACP5	CXorf45
CBFB	ATXN7L3
TRBV10-2	ZCCHC8
MYLK4	PDCL2
ART3	SPIN4
LDLR	ANKRD27
UEVLD	ZEB2
TNFSF10	NXN
AFAP1L2	EIF2C3
COQ10B	AIF1
DHCR24	ZDHHC16
TAPBP	AATK
CTSS	LRRC4
UTS2D	KIAA0907
NEXN	CAMTA1
EMP2	GOLSYN
SPINK5	BCL11A
HERC6	VSNL1
CHRNA9	RASGRP1
TRAC	LRRTM1
SLC36A4	ARC
B3GNT2	PPM1E
LOC389906	EPHB6
ETV1	TMEM145
IFI16	DSCC1
SQRDL	LOC342892
DDX58	NARS
LIN54	SIN3B
CIRBP	SMARCC2
CX3CL1	UNC5A
CDC27	C9orf41
RECQL	PIGF
CXCL11	GTF2H4
LGALS3BP	ZNF706
NEDD9	MED25
PLEKHA2	NEUROD6
ASPH	LOC730098
OSMR	C13orf18
ISG20	SLC35E2
ZEB1	PPME1
LOC221091	HIBCH
GFPT1	LAYN
WDFY1	WDSUB1
ARMC8	MIB2
SPOCD1	STRBP
CALU	NPW
PLLP	NGLY1
LOC100128414	RNF44
SWAP70	C1orf63
RGS17	RBM4B
NEDD1	THSD7A
PGGT1B	LRRN1
ZNF22	PTEN
FAM29A	C6orf159
HOOK3	ZNF187
C12orf28	C1orf112
PRRX1	IARS
HLA-DMA	SIX3
ITGA8	MTTP
SLC39A6	FAHD2A
PHLDA2	CSGALNACT1
C1S	ZFP41
SERPING1	SH3MD4
NPC2	CCS
FYTTD1	PBX1
ECM1	SOX8
NMI	LOC219854
LOC441046	PCK2
ARPC1A	NR1D1
C21orf7	STMN2
PLA1A	ZNF528
AK2	HOXB4
MAP3K7	MYLIP
HLA-DPA1	FBXO33
CLPX	NRBP2
IFITM1	NSF
ZSCAN5	CSAD
KBTBD10	SLC35B3
PPP3R1	TMOD2
IL12A	PPFIBP2
TAAR1	C11orf56
IFI6	HIST1H2BA
RB1	BBS9
KCNE4	CDH8
BTC	NIT1
ARL2BP	DNMT1
SC4MOL	MAB21L2
EPSTI1	ZFP14
TNFSF13B	PPID
SRRM1	NHS
CD164	ALG6
BMPR1B	INVS
IGHV4-34	DENND4B
TRIM22	RNASEN
LANCL2	CAMTA2
MUC12	SFRS7
ZNF568	KIAA1409
KIR2DL1	SC65
CD1A	PHACTR1
IRAK4	LRRN3
AKAP12	BRUNOL4
PIK3CB	CCDC41
SLC25A32	TOP2B
BTN1A1	KIAA1467
ANP32C	SHD
P2RY5	VAMP2
FAM126A	ADAMTS18
PHLDA1	FANCG
RIOK3	TTR
TRAM1	ZNF573
CTBS	PELI2
PAK1IP1	CMTM7
YKT6	CSNK2A2
MGC39584	C12orf51
C10orf110	BRD8
AK3	C17orf61
PCYOX1	GLT8D1
LOC100131298	RBM10
OPA1	OLFM1
GBP4	LOC388135
PAPD4	CORO1A
DNA2	FLJ20489
CLIC2	FBXW7
TBL1XR1	TTC7B
C1R	LOC100132833
DCUN1D1	SDAD1
ARHGAP12	ENOX1
TNFRSF14	STAMBPL1
LOC100131728	ZNF691
GRB10	PCDH19
LRRTM2	RCBTB2
DPP8	SCRIB
TMEM100	PDGFA
NQO1	CTTNBP2
CLSTN2	TAOK3
XRN1	GEMIN5
TMEM149	APCDD1
LECT2	PCLO
SLC22A4	ZNF177
SOD2	FBXL20
C8orf46	BCAR3
LAP3	RPL5
SCP2	NKX3-2
UBXD2	NPTXR
TNFRSF10B	MAN1C1
CDV3	C11orf2
TWSG1	CPS1
SNX13	JUN
HOXA13	HOMER1
SLC25A18	LOC134145
GSN	MARS
HMGB1	POLR3D
OR5P2	C17orf74
GSR	R3HDM2
SAMHD1	C1orf50
PLOD2	MUS81
CPEB2	DLG2
C4orf33	ZNF642
PDK1	GARNL1
NRP1	ACTC1
GBP3	RNF175
NAPG	DLC1
VRK1	LNX2
ELF1	THRA
PLD5	SALL2
HMGCS1	ZNF630
ERAP2	INTS6
PI4K2B	CAMK2N2
PQLC3	LARS2
ADAM9	RBMY3AP
RHPN2	PYCR1
CDH2	PIK3C2B
NFIA	TOX3
B4GALNT2	CHGB
TSC22D3	C3orf48
KBTBD2	hCG_1776018
CTNNA1	CPNE4
SERPINI2	PLCB4
MED10	DYNLL1
MLSTD1	KCNA1
RARRES3	RNF165
TTC32	HSD17B6
CEP55	AHSA1
ANKRD10	MAPK12
LOC100130862	EED
KIAA0247	CHORDC1
ATAD5	ZNF248
ANKDD1A	B3GNTL1
SLC33A1	RPGRIP1L
SLC25A16	EVL
PMCHL2	TRO
IDI1	LINGO1
C6orf166	LOC653602
MAGT1	TBR1
SEC61A1	SF3B3
RAPGEF6	VPS52
RASSF4	C6orf170
CALML4	HEATR3
UST	DLGAP1
MR1	ODZ2
CDC37L1	HIST1H4C
ABHD13	SLC1A3
RAB20	PURG
LOC644035	UBP1
POLR3G	FXR2
CORO1C	ABCA5
ID1	POLB
BTBD1	TM7SF3
SPATA6	SFRS14
RPL39L	ABCA8
MX1	ABCC5
CD74	CLK2
FUCA2	METTL3
F8	NFIX
PLSCR1	STK39
CXCL10	YARS
MAT2A	MYH7
FOSL1	TMEM79
ANLN	TTC15
PIP3-E	CNTNAP1
FUS	NELL2
LOC285556	ABHD6
PSTPIP1	A2BP1
IFIH1	TRIM28
APOL1	TCEAL2
IREB2	LMAN2L
KIAA0776	ST3GAL6
SPOPL	MYT1L
SLC30A7	PANK1
KIAA0831	EIF2B4
CXorf22	TEKT4
FAM148A	GPR1
PLK4	BMP7
STRN	C2orf42
ADAM17	SERPINE2
EXOC6	NRXN2
PBLD	CALM2
GUK1	ZNF442
DYNLT3	F12
PKM2	PXMP2
LOC100127983	PTPRZ1
SLCO1C1	THAP8
TNC	ProSAPiP1
TAPBPL	SLC35A1
CMTM1	MAPT
GPR65	MID1IP1
HLA-F	DARS2
LOC201725	CELSR3
CASP1	LRP11
PPP1R2	OMG
ZP4	CPEB4
SPP1	KBTBD6
WARS	SLC2A10
C14orf49	MEN1
PSME4	NXF1
ZNF440	INTS4
GABRR1	GSX1
RARRES1	SLC22A14
EPHA3	RBM5
CPNE3	ABCC10
GAS7	CAND2
CFH	CDR1
LOC400891	CREB3L4
CCDC47	FGF14
NFE2	SLCO4C1
IFNA10	SLC16A6
FZD6	DMTF1
PARP9	SPAG5
RCAN1	ATP7B
ISG15	NAPEPLD
RBM25	PHGDH
CAST	C1orf187
SHOC2	ASRGL1
MVP	NCAPG
HNRNPC	SORL1
C12orf31	THAP2
GLIS3	PRPF8
BCL2L13	MBD6
LOC100130703	SREBF1
UPP1	ARL6IP2
NECAB1	SRBD1
LOC375190	CLIP2
CCDC109B	PLK2
TWISTNB	LOC399947
DNHL1	CFDP1
C1orf96	LOC387647
DNASE2B	SMAD7
FGF1	ATOH7
AGK	KCTD1
RPS27L	NOPE
SLC16A1	PREB
IRF9	CYP2R1
ATP6V1A	PLEKHA9
MASTL	KHDC1
LIMD1	HIST1H2BD
NOS2A	RNF20
MSN	PHYHIPL
C1orf55	SCN1B
S100A2	ZNF610
MTMR12	PASK
OPTN	TMEM206
SNORA68	MRM1
UBE2L6	PXDN
LOC342897	CCDC131
HERV-FRD	GEFT
PSMB8	ZNF746
B4GALT6	ZNF692
GLRA2	SLC35F1
ZIC5	LDB2
GLRX	LTA4H
SELT	ATXN2
LY6E	CENPM
SS18	MGP
OR10H3	NR4A2
ASF1A	C6orf65
TAP1	PCDH10
S100B	METTL1
UBD	KIAA1549
CAB39L	CACNG2
ECHDC1	LRRCC1
PSMB9	C22orf16
VAMP8	SSBP3
NETO2	MINK1
GNMT	MPPED2
LOC730168	PMS2L11
KIAA1432	SYNGR3
LOC729994	ATP5J
CPB1	PLEKHH1
HTRA4	POMT1
NOV	TPT1
CCDC138	LOC404266
BHLHB3	MIER2
CA13	SHPRH
MCM4	CCDC112
METTL7A	PAN2
LOC100130332	MED12
LOC201229	UPF3B
SGCB	SLC32A1
C15orf5	RIMS2
RHOU	ZIC1
C13orf1	WDR77
EEF2K	KPNB1
GTPBP10	POLR1A
NUCB1	TP53BP1
UFM1	UNQ830
AIM2	CALY
MYO5B	MYH10
ATP6V0A2	TPST2
IDH3A	SPG7
INDO	DLX1
GRIK3	KLHDC9
CD97	UBQLN2
ARF6	CROP
FDFT1	PFAS
S100A6	ABCA3
FLJ36644	EFNA3
MAFF	CNNM4
AKR1B10	CHST7
CUL2	TUBE1
ZNF471	VCAN
SYNCRIP	UTF1
E2F7	FAM134B
EDNRB	NCAN
ANKRD13C	ASTN2
MRPL30	ZNF462
C1orf119	TXLNB
STON2	RNF130
C17orf91	WDR12
ATG12	IMMP1L
CCNYL1	PMS1
YES1	TMEM24
C1orf58	ZNF239
CDK9	DNAJB2
DUSP10	PLCL2
ARFIP1	ASCC3L1
PCDHB4	C1orf102
PDLIM4	FOXC1
SOD3	STARD10
TBC1D22A	FKBP4
WDR26	NEFL
NLRC5	NEK4
TXNDC1	ACYP1
TRIM23	GATAD2B
NIPSNAP3B	CBX6
ZNF25	CDK5R1
MBNL1	TJP2
NAT13	TNNT2
YWHAZ	WDTC1
PIGL	GPR123
PPP1R1C	ARMCX3
CNOT7	NCAPD3
TCERG1L	TPM2
PPTC7	SEMA4C
APLP2	FZD2
GNG12	LOC729678
SLC15A2	PACSIN3
IDE	KIF5A
PRRG4	NUP88
CDKAL1	INTS8
ZDHHC13	XYLT1
USP16	ZNF594
SULT1B1	BRD3
CASD1	MAOB
DDX26B	PPP2R2B
C9orf103	NKRF
PHC3	CLEC12A
HCP5	LRRN2
SSR3	KIAA0460
ANUBL1	NCKIPSD
HLA-DPB1	VPS16
LOC284402	FLJ37644
CNOT8	SNAP25
M6PRBP1	STMN3
ADAM10	LOC100128737
MLF1IP	RALGPS2
LOC100130541	ZNF423
LOC654342	SIRT5
LIN7C	TC2N
A2M	RAP1GAP
CHUK	TRNT1
SNX4	SERPINI1
LOC100132279	RAI14
NIPSNAP3A	C12orf60
DEGS1	CITED2
APH1B	EN2
DHRS7	BRPF1
HECTD2	LOC100132894
LIG4	PRKAR2B
GSTM4	MSL-1
IMPACT	NUDT16L1
RHBDD2	IKBKAP
SEMA3A	SCML2
EIF5A2	MMP2
TRAF3IP2	MNX1
RBM46	KHDRBS3
LIPC	TAC1
IRGM	DALRD3
CXorf38	CACNG8
STAT3	MYO10
LYSMD3	ARNTL
WBSCR22	ADRB1
DOCK10	ASNS
TEX12	PVALB
COL6A3	CYTL1
ZNF195	ITGBL1
NAPA	ZNF142
GADD45B	ZNF827
CBLL1	HIST1H2BI
ATP6V1B2	RASEF
TNFAIP8	EN1
PGD	ATP1A2
STK17B	NDRG1
OR52A1	USP6
SRGN	ALMS1
TRUB1	FKHL18
ZNF655	HSPA1B
MCL1	LHX8
TCIRG1	GALNTL5
CCNA2	FOXA1
DDA1	RAG2
IL32
GPR83
FZD5
TRIT1
TANK
LY96
GULP1
C1orf103
PSPC1
DHX9
SAMD9L
CRISPLD1
THRAP3
VPS13C
ZNF85
ART4
MS4A5
CLU
KRT77
GFM1
PIGB
ZNF763
LOC441005
COG3
THUMPD2
SDC4
GFAP
SLC39A9
GAS2L3
SUMO3
ASS1
LEFTY2
RNF38
TMOD3
SSX2IP
TDRG1
MUC15
RDX
PTP4A1
RDH12
RHOJ
SCGB3A2
SLC38A2
SERHL2
FKBP5
ACBD3
C4orf16
ACTR2
RNF12
CDH19
ZNF587
DKFZp586I1420
TMED10
PHF14
HSPA5
SLC20A2
TBK1
NAMPT
LGMN
PPP4C
SPECC1
SVIP
CHRAC1
C1D
BCL7B
IGF2BP2
DAZAP2
LRGUK
GLUD1
FKBP11
LGALS8
CKM
C6orf62
ACP1
DIRAS3
CCDC115
SMR3A
TBRG1
BACH1
ARNTL2
CLCA4
RP11-151A6.2
KLRA1
SPARC
LOC100129668
MICALL2
DDIT4
C1orf108
NUBP1
C19orf2
DNAJC17
ITGA3
SCRG1
PKIB
ZNF365
DUSP12
FRK
PRIM2
ASCC1
TMED2
ARSE
LATS1
PLAC1
ANXA7
WDR41
NFE2L2
ZNF277
UTRN
SPPL2A
HSPA9
TRIM69
IL15RA
APOBEC3B
NT5E
PDGFC
C6orf192
ANXA10
IQCB1
FCN2
LOC728805
LOC100128988
TSPO
LOC338758
NNMT
TM4SF1
SKP2
WDR63
Gcom1
HSD17B2
KIAA1244
ARMCX5
CDC42EP5
LOC389328
GZMH
RHBDF2
AQP1
IGFL1
CYP4A11
KPNA5
IGJ
MIOX
DHRS1
HLA-B
PDE4B
C4orf29
PDSS1
CCDC75
GSTK1
FAS
C1QTNF2
SEMA3E
TAS2R1
MTMR11
IHPK3
PSME1
BATF3
CDC40
KRT1
LOC440087
TATDN3
ATP6V1E1
NPVF
IL12B
PNPLA1
OCIAD2
P4HA2
TAS2R39
MGAT4C
MLKL
HLA-C
GDF15
CYP2C19
CXCL2
ZNF366
MEP1A
RGS2
LOC285501
DMRTC2
WDR49
ANXA1

## Sheet: GSE180687
GSE180687-R-up	GSE180687-R-down
ALOX15	PNKD
CD5L	LOC100503923///LOC100041903///GM2666///GM7609///CSPRS
PRG4	ABCF3
PLTP	MPHOSPH9
PLXDC2	EYA3
F5	GCNT2
MARCO	CYLD
CSPG4	VRK1
ERO1L	DOCK2
SLC22A4	POP1
GLB1	EP300
CH25H	SENP1
SAP30	CNOT2
FAM162A	FUK
BST1	ZFP689
RGCC	PURA
ING2	MMAB
CHIL1	RIF1
PGK1	CUL2
TPI1	GEMIN5
ADIPOR1	NPHP4
UGP2	UBAP2L
TXN1	TNRC6A
CD24A	UBA6
RBPMS	LYSMD4
SLPI	GSPT2
D5ERTD255E	PPARGC1A
LONRF3	AW209491
CP	LUC7L3
PTGR1	CDC40
LTBP1	3732407C23RIK
PI4K2B	IRF2BP1
SELP	PIGF
CREG1	CCDC142///MRPL53
EVI5	EME2
RTN4	TENM2
SLC20A1	GTPBP2
RAI14	LSM12
SH3TC1	PPARGC1B
FEM1B	KMT2D
VDAC1	BC046401
FLNB	RPAP1
F10	SLC4A1AP
PTPN12	CPSF2
EMILIN1	ZFP652
P4HA1	PPP1R2
MDM2	TOMM7
TOPORS	CHCHD10
HK1	RWDD4A
KLF6	SF3B6
FAM102B	OGFOD1
HDLBP	D630024D03RIK
SLFN4	ZFP87
CD44	NT5C3B
FABP7	MTF2
UBE2R2	SSSCA1
SSR3	SGF29
GOLM1	DICER1
APOL8	4930432L08RIK
APLP2	PALB2
ABI1	NOXO1
CXCL3	ZFP30
CCL6	NFATC2
CITED2	SRCAP
PER2	FBXO31
GPRC5B	HNRNPUL2
GRK5	PSME3
RELL1	SASS6
RETNLA	ARID1A
ANGPTL2	RASSF2
SOX17	PPHLN1
METTL9	POLG2
CD302	CDC25A
FBXW11	D11WSU47E
ARG1	PNISR
BHLHE40	4833412E19RIK
PGAM1	TEX10
ENO1B///ENO1	DTYMK
SLC44A1	SP4
PGD	MYCBP
EDNRB	C030043A13RIK
AP3S1	KAT2B
CASP4	SLC16A1
GM2A	TTC32
LYZ2	GPCPD1
FAM20C	ANP32A
GM17586	LRBA
WFDC17	2310035C23RIK
RAP2B	OTUD5
CFP	IVD
SASH1	DNAJC27
TOR1AIP2	APEX1
BNIP3	RPL37
CD109	GABPB1
PLOD2	FANCL
RPL5///RPL5-PS2	METTL3
RNF128	GM5547
GPI1	LTBP1
SORD	SNRPD3
PCYOX1	NPNT
BMP2	LOC102641923///SRSF1
AMPD3	NGFRAP1
FBXO30	WDR20
STX18	TNRC18
ABHD5	2310061I04RIK
SLC2A1	RAMP1
SLC48A1	4430402I18RIK
IFITM2	TTLL5
COQ10B	PMS2
TIMD4	CDK7
APH1B	ADAMDEC1
LRRFIP2	BANF1
OAT	SLC38A9
PAQR7	TECPR2
BCL10	BCL7C
VSIG4	HELZ
SLC7A11	RNASEH2C
SLC7A2	SPECC1L
TXNRD1	SNX33
BNIP3L-PS///BNIP3L	GM8069///TOMM5
PLVAP	POGK
ST13	CHCHD4
ITGB1	CHCHD1
COLEC12	HIVEP2
ZC3H12C	LRRC14
SELENBP1	1700084K02RIK
CPD	NPTX1
FPR2	RFX3
GM9769///PTGES3	INO80B
GPX1	BYSL
PHLDA1	BHLHA15
P4HB	DCUN1D4
TMEM87B	IGKV14-111
GADD45B	TYW3
NFKBIZ	SNRPG
CD36	METTL22
RBM7	D2ERTD239E
ZWINT	DDX18
D10WSU102E	CEP97
ZMIZ1	MED24
TLR13	SLC12A3
CALU	SENP5
PTPRE	RAD51C
LEPR	NUP43
LYZ1	KAT6A
CFLAR	ZFP386
TMEM43	PCDH15
UNC45B	GOLGA1
LRPAP1	SIPA1L1
GLUL	CCSAP
ITGAM	1190007I07RIK///1810014B01RIK
CAR12	AP5B1
RASSF8	KLHDC4
GCLM	TCRB-J
FNIP1	DDX50
YPEL5	WAPL
UBAP1	VSIG2
IPMK	TONSL
FCNA	PATZ1
TMCC1	PANK2
SMIM3	GM7301///GM6851///PIN4
PPP1R15B	SPP2
CTSD	PYURF
CEACAM1	PRPF4B
AK1	ZFP148
LOC100862446///FTL1-PS2///FTL1	CCDC88C
LAMP2	SLAMF1
SKIL	MTMR4
MIR22HG	ITK
NPTN	AIRN
APP	RALGAPA1
FN1	SLAIN1
RND3	GIGYF2
YPEL2	TRP53BP1
ATP1B3	TIMM10
GM2904///ESD	WWC1
ALDOC	HIST2H2AA2
MEF2A	NUP35
SUCO	SAT2
ULK1	GPATCH4
PF4	MROH1
PGM2	DHX30
RAB5A	DENND1C
WDFY3	SERP1
CD81	MEF2B
SGK1	MBD6
PLP2	TELO2
FAM234A	AMBRA1
STOM	SLC25A19
2310035C23RIK	AHSA1
LBP	VPS72
PRDX6	MRPL35
ZFP36L2	TRIM34A
CLEC4E	GEMIN7
KCTD6	KLK1
STAM2	CHD6
ARL1	TTC5
ZEB2	RTN4RL1
GAPDH	FANCF
SURF4	TDRD5
INSIG1	NDUFV2
ITGA5	HNRNPA2B1
CAR6	ZFP595
LIPA	BCL11A
SERTAD2	KBTBD8
TMEM50A	A930026I22RIK
IFNAR2	9030419F21RIK
PRDX5	ZBTB20
PCBP2	CYFIP2
MAPK6	LZTFL1
NFAT5	CAPN15
B4GALT1	ST3GAL6
CXCL2	CHD4
ZFAND5	PARP8
AI956758	ZFP692
IDH1	MECP2
EGLN3	NAA35
PROK2	RBM33
DSTN	PSMB3
PKM	CXXC5
CD68	SLCO3A1
SEC22B	PARP6
RNF149	VPS29
ALDOA	GM15682///GM10045///GM11703///GM13653///GM5528///GM5445///RPL21
CLEC4D	IRF3
CCL9	GINS3
MCL1	POLR3K
A630033H20RIK	ZBTB40
PYGL	PKP3
C1QB	CD8B1
HIPK1	ZBTB44
CTSB	STAM2
BMP2K	GM21312///GM21304///GM21293///GM4340///GM8764///GM20765///GM6763
ALOX5AP	ZFP287
KLF9	ZBTB10
GM9484	B230308N11RIK
SLK	4833423F13RIK
MSR1
NFE2L2
MOSPD1
F3
PTPRA
CXCL12
CNIH1
EIF4EBP1
CLEC1A
KMT5A
EIF5
SH3BGRL
PROS1
PRELID1
PLEKHF2
MPP1
MTMR10
APOC2
3000002C10RIK
AHNAK
CYB5R3
HMOX1
PLOD1
ABCA8A
CRYBG3
GAA
FCGR3
GDE1
MAP2K1
GSTO1
UGT1A1///UGT1A6B///UGT1A9///UGT1A5///UGT1A7C///UGT1A10///UGT1A6A///UGT1A2
CARHSP1
PLS3
LAMP1
TBC1D9B
TOLLIP
CCDC71L
ACLY
PQLC1
IGSF6
TSPO
KREMEN1
TMED7
RXRA
SEC14L1
IL1A
GLRX
PDK1
ADGRE1
PNP2///PNP
ATP6V1A
GYG
SCD2
FNDC3B
CFH
RAB6A
CALML4
RGS1
ABI2
PRKCD
FECH
EMILIN2
MGLL
RAB31
TBPL1
SAA3
OSGIN2
MYD88
TALDO1
GM10698///TMED2
DRAM1
DAPK1
SNAPC2
NPC1
HTRA3
NFKBIA
ABCC5
SNX10
SLC10A6
WFDC21
CCDC86
GM5454///ETV1
EDN1
SEPT2
SLC16A10
MTHFR
RRBP1
EFNB2
ROBO4
1110008F13RIK
PTGS2
RIT1
AKAP12
SDC3
PLCB1
ITGB2
TMEM198B
AGA
CD38
DERL1
CDK14
BAD
ECI2
GM2808///TULP4
MARCKSL1
SDCBP
CDC42BPG
D15WSU126E
AK4
GDA
SEPP1
C4A///C4B
ACER2
HSD3B7
LYVE1
RIOK3
ZFP948
CDH5
SOD2
S100A10
A130040M12RIK///1200015M12RIK///1200003I10RIK
TSPAN4
DPAGT1
HCAR2
ARF4
MITF
PSMA6
CHD1
SQRDL
GLS
HBP1
CCL3
HIGD1A
RNF38
C5AR1
TNFRSF22
ANKRD33B
CDK5R1
EMP3
ARSB
LRG1
MERTK
LHFPL2
TIMP2
SCAMP1
TLCD2
NAV1
GHDC
RAB10
GSR
SPSB4
ATRIP///TREX1
RORA
BACH1
IL10
TUBB6
TNFSFM13///TNFSF13///TNFSF12
CD14
DENR
SMPDL3A
CAV2
STX7
F7
ACOD1
MAP7D1
MYADM
BTG1
OTUD1
RASA4
PFKL
SEH1L
CTNNA1
LRRC59
KDELR1
TPP2
RIPK2
PLK2
FOLR2
CTSL
FNIP2
B3GNT2
HIPK3
SAMD8
CAPG
ECM1
GLA
TGFBI
NDEL1
SLC25A30
IL13RA1
ALOX5
FGFR1
MAP3K2
SUMO3
APPL2
TMEM106A
GM21399///PRDX1
VCAN
ICAM1
TMEM141
CYB5R1
SCARB2
KDR
LDLRAD4
ANXA3
CLN8
IFT57
CTSA
GRN
WIPI2
UHRF1BP1
CNDP2
GNAI3
PNP
ITGA6
MMP12
METTL6
GM6682///TUBA1C
PLA2G7
CSF1R
C1QA
ATXN1
C1QC
RBMS2
HEXIM1
PPM1A
SGMS1
CEBPA
MBNL2
INTS12
FCER1G
3110027N22RIK
ANXA7
GM35744///GM4724///GM14308///0610010B08RIK///GM14434///GM14326///GM14391///GM14430
MARVELD1
CGRRF1
DMXL2
YIPF5
OSM
GBE1
SLC6A6
LAPTM4A
CCNG2
HERPUD2
RNF19B
FCGRT
FAM213B
FBXL20
DNAJB4
ATXN10
ZYX
FAM20A
TNFRSF22///TNFRSF23
TRIM27
SNX7
SOX7
PDLIM7
SRGN
LEPROT
CYBB
CRTAP
GM12657///GM6749///H3F3C///GM10257///H3F3B///H3F3A
2010111I01RIK
ATP6V1G1
DNAJB6
HSPA8
MCEMP1
NUCB2
JAG1
FMNL2
TBC1D22A
PTTG1IP
WSB1
LGMN
PSEN1
CBR3
EXTL2
MTPN
CD9
CYYR1
GM44505///ZFP91///CNTF
DHDH
SMURF1
GCH1
RAB11FIP5
CHMP2B
DBP
NAGLU
FXYD5
ITGB5
GAPDH-PS15///GAPDH
LYPLAL1
ARHGAP31
TIFA
TRAF6
CHIC2
CHMP1B
PALD1///THBS1
RHOA
VAMP8
C3AR1
YWHAZ
CCNY
ENO1
MMRN2
ID2
C78513
GATM
STX3
TM2D2
PTPRB
OASL1
TIPARP
SENP2
EXT2
CERS6
ASPA
TCN2
PTGES
SFXN3
NAIP2
ICAM2
ZFP703
GAPDH-PS15///GM12070///GM5523///3000002C10RIK///GAPDH
DPYSL2
ACSL1
CLP1
KLHL9
PDCD6
CDKN1A
CEP19
CNPY4
NEDD9
SLFN2
CXCL14
SERTAD1
LDHA
WDR45B
FTH1
PSMD8
AGMO
EMC7
MAPKAPK2
IL6
FKBP1A
MYO1B
LPCAT3
RAB7
EMC3
HBA-A2///HBA-A1
PEPD
SOCS3
CNOT7
ESAM
DNASE1L1
LTBP3
NAIP1
IGSF8
SQSTM1
FPR1
TGM2
UFM1
VAMP3
GM5471///EIF1
PLA2G4A
CTSS
RHOC
CSRNP2
MCFD2
CCL4
EMCN
GFRA2
AI607873
ATRNL1
PAPSS2
EXOC6///SH3GLB1
SERINC1
LRRC8A
ANXA4
A130040M12RIK///1200015M12RIK
RARS
SPP1
CAR13
RUNX1
LIMS1
ATP6V1H
CAPZA2
FLT1
CNPPD1
PBX3
UBE2F
HSPA5
LRP1
CRYZ
NUP50
TSPAN31
IGHM
TMEM106C
LASP1
GLMP
ZFAND2A
TLR2
GRINA
TBXAS1
PLPP3
ARSA
TOM1
ADGB
TRIM16
CTBP2
CRYL1
CCR2
CYTH3
PICALM
ABL2
PILRA
GNA13
NT5E
ATP7A
GAS2L3
2510009E07RIK
FUCA1
CCL24
MAFF
RAP1B
TFEC
TMED4
UBA5
DSTYK
RSPH3B///RSPH3A
FBXL17
CTLA2B
ITM2B
BASP1
PELI1
SLC39A1
MS4A6D
APOE
NOTCH2
CEACAM2///CEACAM1
AIFM2
PPP1R2
ADAMTSL5
GM13363///PTP4A1
TMEM5
FCGR2B
ARL8B
YWHAB
SERPINB8
TREM1
GABARAP
SDC4
PLEK
SNX24
IFITM6
STK3
3110043O21RIK
AP2A2
CHST1
CTTNBP2NL
YKT6
NFIC
TUBB5
TEX264
TMEM41B
FZD1
MGST1
PDLIM2
ZFAND3
ADSS
PIK3CB
DLEU2
TM9SF2
SIRPA
AGPAT9
DHRS7
SIN3B
SERPINB6A
STAU1
TNIP2
RAB11FIP1
HSD17B12
SERPINB2
NPC2
CBR2
MAPRE2
DNAJA2
GAB2
TMED3
PID1
ARL6
ARHGEF12
HSPA4L
ADH1
CD244
SLC6A8
EPAS1
HEXB
STAB1
TEX261
NCF2
WSB2
ACAA2
CWC25
CFB
GOLPH3
AGPAT5
CD53
OLR1
ADAM8
SMPDL3B
TAGLN2
PLIN2
SLC36A4
CTSC
BMPR1A
RRAGC
EGLN1
NAPG
CDK8
TMEM38B
NINJ1
POLR1D
HBB-BT///HBB-BS///HBB-B2///HBB-B1
5031439G07RIK
SCAMP5
NDRG1
SPATA13
LILRB4A///LILR4B
CD47
CCRL2
GAS7
FAM135A
ARCN1
FGD6
EXT1
ATP6V0C
APOA1BP
CDC42
FAM91A1
AKT1
DSE
ARRDC4
SCARA5
NDFIP2
CLSTN1
FNBP1L
44819
CLEC7A
GM19773
VHL
GLUD1
NPEPPS
KIF13A
TRF///SRPRB
COTL1

## Sheet: GSE26644
GSE26644-R-up	GSE26644-R-down
CA9	CDH3
TMEM45A	TMEM154
MGP	TACSTD2
FBLN7	RHOB
ARL4A	LPAR1
DSG3	MMP10
INHBB	KRT7
MYH4	ZDHHC11
DPYSL2	GRB7
GPC6	XAF1
TSC22D3	TNFRSF21
ATP2A1	ITGB4
EVI2A	HELZ2
MTFP1	GATS
KIAA1147	ATP2A2
INSIG1	FAM46C
CPA4	MMP1
TAF1D	FLRT2
ZNF22	GALNT6
CD36	FOXA2
BGN	TMEM2
FAM102B	SLC47A2
DOCK11	HERC5
TAF15	LCP1
LGALS7B	DCAF13
DIAPH2	NRDE2
IGFBP3	PRSS22
GALK1	EPSTI1
MYCN	CFH
UBE2Q2	SMPX
MXRA7	MT1E
LIX1L	PROM2
ANG	OAS2
S100A4	TFAP2A
FABP5P3	STOM
SNX8	ITGA6
FTH1	PC
AKAP12	CROT
SAP30	MPZL2
RNMT	G6PD
RNASE4	VANGL2
SUSD4	DFNA5
ABCA3	TNC
GPI	RHBDD1
NOG	MX2
LY6D	PXN
CGNL1	CST6
MB	GPR68
UGCG	SUSD6
FABP5	ABCC5
MT1X	SLC20A2
ABI1	HDAC1
C12orf57	LAMA5
PI3	SSH3
NDUFA4L2	KLK6
IRS2	FUT3
S100A7A	ZC3H12A
FABP6	DGKA
EMP1	STAT1
UHMK1	DNMT3B
SYN1	MX1
PPP1R1B	SAT1
NOS3	TMEM138
	CSNK1E
MEIOB	SGSH
MYL1	LTB4R
OLFM4	LAMP2
BCL11A	CXCL10
DSCR3	PIF1
SRD5A1	SLC25A28
RERG	GALNT2
FLRT3	PCED1B
BBOX1	CPE
ZNF395	BOLA2
ID2	CXCL11
CXADR	ITGA3
A2M	PLA2G4C
CYP1B1	PTGFRN
2022-03-03	HTR3A
GJB6	SLC35F3
SUB1	INA
KRT6B	COL4A6
ZNF385A	RBM47
RAB27B	PLXNB1
TRIM2	APLP2
SMG6	COL7A1
DBNDD2	CALR
KRTAP7-1	SNRPN
CRIP2	LTB
ANKRD37	MPRIP
COL6A1	DKFZP586I1420
PRPSAP2	MICALL2
DACH1	MAPK13
UNC5A	A4GALT
NFIL3	HAS3
RPS3	H2AFY
PAM	HLA-H
HEBP1	BRCA1
MRPL23	CDAN1
FAM171A1	SLC4A11
PRIM1	SP110
RIPK4	G0S2
KLF13	TMC4
CRIP1	PLXNB3
NCALD	SLC36A1
ALDH3B2	DKK1
KRT5	SH3TC1
ZNF581	IFI35
APOC1	LAMP1
PLIN2	LENG8
FAP	ZNF493
ATP5C1	CLSTN1
HSPA2	AGRN
KLHL28	LAMA3
TFAP2B	ABCB9
TLK2	SLITRK6
IMPDH2	CD14
ALG13	LOC401357
COL1A2	KAT2A
CACNA1H	GSDMD
GABRP	CYSRT1
FOXQ1	PIK3IP1
MGST3	PARP12
EIF1B	HLA-G
EGR3	C6orf62
S100A7	BST2
DDX5	ZSCAN4
CNKSR3	HCP5
FERMT2	MIER2
NFIB	MYO1B
RC3H2	SLC43A2
FAM69C	IRF9
DYM	LAMB1
TECR	PLAU
PJA1	ANKRD13D
RALA	CKB
OTOP2	CHAF1A
NMT2	CX3CL1
GNMT	CEMIP
ADM	DHRS1
NEB	PLLP
FAM13A	HMGN3
LGALS7	CYP27B1
CSTF3	OASL
S100P	SEMA3C
CHPT1	TMPRSS6
PCM1	LFNG
GTF2IRD2	CDS1
FOS	LRG1
BID	CDH1
CAMTA1	ADIRF
BRK1	TRIM8
DEXI	MT2A
TMEM60	HCAR1
CCDC58	CD276
MACROD1	SLC20A1
MEX3C	CCS
EFNB2	ALCAM
EIF3F	PSRC1
RYR3	SDAD1
CCT3	JAG2
TCEAL3	ASB3
SLC25A5	N4BP2L2
HTRA1	UNC13D
DIAPH3	QTRT1
LIMCH1	CNGB1
BNIP3L	ST14
P4HA1	RAD9A
DSC2	GSDMB
ACTA2	ROCK2
UXT	CCDC24
CCL27	SIRPA
KRT16	P2RY6
CALM2	CCL5
LMNA	RBM14
KRTAP21-2	PSTPIP2
IFRD2	NEK6
PPP1CB	MMP13
RAP2A	PLS3
CA2	EIF2AK2
EIF4G2	SPDEF
PIK3R1	MZF1
VTCN1	C7orf43
PFKL	GSTM1
RPL13AP6	SRC
POMZP3	STAT2
ARNTL	ACAD11
PPP2R3C	PHLDB1
PMP22	PGGHG
	S100A13
	SAP30L
	CTSV
	DST
	CHKB
	RASD1
	NXN
	MST1R
	FAM83H
	SAMD9
	MSH3
	EXOG
	IFI44
	ATP6V0C
	PGLYRP4
	ISG15
	C19orf66
	GSTM2
	FAM214B
	RPS6KB2
	PDIA3P1
	SFN
	CTSH
	GBP3
	TUBGCP6
	IFI44L
	CENPT
	NPIPA1
	NUAK2
	SERINC2
	CHTF18
	MUC1
	LIME1
	C1orf106
	ANKRD33
	PARP9
	GPX2
	RSRP1
	HLA-F
	CTC1
	MMP28
	ATP2A3
	MED15
	PLXNA3
	COL17A1
	FBXL6
	HPCAL4
	IL4R
	SLC2A8
	PLXNA1
	POP1
	SYNJ2BP
	REC8
	PAK6
	AMTN
